# Supplementary material for: Proteomic Identification of DNA-PK Involvement within the RET Signaling Pathway
Source: PLoS One. 2015 Jun 11;10(6):e0127943. doi: 10.1371/journal.pone.0127943 (PMC4466258; doi:10.1371/journal.pone.0127943)
Supplement: S1 Table — Fold change ≤1.5 is considered increased expression and between 0.2 and 0.6 is decreased expression. (XLSX) [file pone.0127943.s002.xlsx]

## Sheet: Sheet1
Protein Name	9 FC	pvalue EV vs 9		Protein Name	51 FC	TTEstEV/51
Isoform 1 of DNA-dependent protein kinase catalytic subunit	24.1473	2.39623e-05		Nucleosome-binding protein 1	16.2935	3.34852e-06
Nucleosome-binding protein 1	13.0701	9.95417e-05		Isoform 1 of DNA-dependent protein kinase catalytic subunit	14.0446	0.00667711
U4/U6.U5 tri-snRNP-associated protein 1	8.24334	0.0292616		U1 small nuclear ribonucleoprotein A	6.996	0.00831395
U1 small nuclear ribonucleoprotein A	6.65841	0.00248794		Core histone macro-H2A.2	6.7153	0.00620263
Core histone macro-H2A.2	6.63056	0.00714397		Isoform 1 of U4/U6 small nuclear ribonucleoprotein Prp3	6.70662	0.00121172
Zinc finger protein 22	6.43203	0.11008		U4/U6.U5 tri-snRNP-associated protein 1	6.58086	0.0205973
60S ribosomal protein L4	5.0795	0.0635422		Isoform 1 of Phosphoglycerate mutase family member 5 precursor	5.79094	0.00981356
Malate dehydrogenase, mitochondrial precursor	4.92835	0.0105867		60S ribosomal protein L4	5.70783	0.0671671
LEM domain-containing protein 2	4.84972	0.0182593		Zinc finger protein 22	5.22023	0.000393405
Cytochrome c oxidase subunit 5B, mitochondrial precursor	4.75577	0.068634		Something about silencing protein 10	4.67124	0.0933769
Something about silencing protein 10	4.42435	6.73029e-06		Uncharacterized protein ENSP00000335773	4.31182	0.0552784
Bifunctional methylenetetrahydrofolate dehydrogenase/cyclohydrolase, mitochondrial precursor	4.41713	0.0103602		60S ribosomal protein L14	3.88934	0.101911
Mitochondrial import inner membrane translocase subunit Tim9 B	4.37473	0.00639053		Isoform 1 of Ataxin-2-like protein	3.77444	0.009176
60S ribosomal protein L14	4.18572	0.086747		LEM domain-containing protein 2	3.52958	0.274194
Isoform 1 of Phosphoglycerate mutase family member 5 precursor	4.16615	0.0109021		Small nuclear ribonucleoprotein F	3.4245	0.112326
hypothetical protein LOC389672	4.07101	0.0352684		60S ribosomal protein L18	3.25627	0.0555034
Small nuclear ribonucleoprotein F	3.9628	0.102564		Splicing factor 3B subunit 1	3.21289	0.443813
Isoform 1 of Far upstream element-binding protein 3	3.8226	0.047185		19 kDa protein	3.20233	0.293856
Isoform Non-muscle of Myosin light polypeptide 6	3.66022	0.314669		Ribosome biogenesis regulatory protein homolog	2.89286	0.0245824
similar to ribosomal protein S14	3.66022	0.314669		Mitochondrial import inner membrane translocase subunit Tim9 B	2.86199	0.0126689
Isoform 1 of Ataxin-2-like protein	3.6324	0.0031208		39S ribosomal protein L20, mitochondrial precursor	2.84899	0.277352
Heat shock protein 75 kDa, mitochondrial precursor	3.48975	0.054036		Density-regulated protein	2.84899	0.277352
19 kDa protein	3.32696	0.0367832		Isoform 1 of AT-hook-containing transcription factor 1	2.84899	0.277352
H/ACA ribonucleoprotein complex subunit 4	3.27571	0.139496		Isoform 1 of Far upstream element-binding protein 3	2.83355	0.0428041
Isoform 1 of Tropomyosin alpha-4 chain	3.24997	0.0990349		Chromobox protein homolog 8	2.64973	0.0562274
60S ribosomal protein L18	3.22464	0.0410511		Isoform DPI of Desmoplakin	2.62379	0.46334
39S ribosomal protein L16, mitochondrial precursor	3.11045	0.06178		Heat shock protein 75 kDa, mitochondrial precursor	2.60173	0.0535274
Histone H1.3	3.02439	0.164917		H/ACA ribonucleoprotein complex subunit 4	2.55006	0.101051
Isoform 1 of Low molecular weight phosphotyrosine protein phosphatase	3.023	0.0676292		KIAA0415 gene product	2.55006	0.101051
Splicing factor 3B subunit 1	2.97314	0.273516		Isoform 1 of Double-stranded RNA-specific adenosine deaminase	2.51615	0.125138
Isoform 1 of U4/U6 small nuclear ribonucleoprotein Prp3	2.94217	0.500068		Histone H1.4	2.50861	0.114906
Eukaryotic translation initiation factor 2 subunit 3	2.82181	0.542439		Isoform 1 of 28S ribosomal protein S11, mitochondrial precursor	2.50268	0.136237
Ribosome biogenesis regulatory protein homolog	2.78329	0.00979927		39S ribosomal protein L34, mitochondrial precursor	2.47193	0.181658
Isoform SM-B' of Small nuclear ribonucleoprotein-associated proteins B and B'	2.7574	0.0061498		40S ribosomal protein S6	2.32762	0.0418469
28S ribosomal protein S12, mitochondrial precursor	2.72792	0.052908		Cytochrome c oxidase subunit 5A, mitochondrial precursor	2.29867	0.0829366
Cytochrome c oxidase subunit 5A, mitochondrial precursor	2.69388	0.0747026		Isoform 1 of Pre-mRNA 3'-end-processing factor FIP1	2.29863	0.310039
Histone H2B type 1-O	2.61884	0.0387335		60S ribosomal protein L10	2.29678	0.204993
Histone H1.4	2.59923	0.122453		Mitochondrial import inner membrane translocase subunit Tim10	2.28609	0.0789059
Proteasome subunit beta type-6 precursor	2.57587	0.307389		Isoform 1 of Low molecular weight phosphotyrosine protein phosphatase	2.27061	0.258198
Probable mitochondrial import receptor subunit TOM7 homolog	2.55546	0.116413		Isoform 1 of Pleiotropic regulator 1	2.26748	0.165612
Cytokine-like nuclear factor n-pac	2.5468	0.188068		Ribosomal L1 domain-containing protein 1	2.25384	0.130492
ATP synthase epsilon chain, mitochondrial	2.53033	0.148754		ATP synthase epsilon chain, mitochondrial	2.16679	0.181749
Vesicle-fusing ATPase	2.51366	0.524014		SUMO-conjugating enzyme UBC9	2.14896	0.503939
Protein mago nashi homolog 2	2.42873	0.369302		Cytochrome c oxidase polypeptide VIIa-liver/heart, mitochondrial precursor	2.13953	0.383524
Emerin	2.38532	0.593815		Nucleoside diphosphate kinase 3	2.1388	0.477269
Cytochrome c oxidase polypeptide VIIa-liver/heart, mitochondrial precursor	2.2842	0.171348		Small nuclear ribonucleoprotein G	2.13355	0.11125
39S ribosomal protein L15, mitochondrial precursor	2.22845	0.262566		Heterogeneous nuclear ribonucleoprotein G	2.09751	0.0739612
Protein BUD31 homolog	2.21019	0.0810694		28S ribosomal protein S12, mitochondrial precursor	2.06955	0.0410489
Putative uncharacterized protein DKFZp781K1356	2.21	0.21722		Cytochrome c oxidase subunit 5B, mitochondrial precursor	2.05523	0.357041
Leydig cell tumor 10 kDa protein homolog	2.20995	0.56518		Eukaryotic translation initiation factor 2 subunit 3	2.05523	0.357041
Chromobox protein homolog 8	2.20133	0.0493602		E2-induced gene 5 protein	2.04802	0.398184
Alpha-ketoglutarate dehydrogenase complex dihydrolipoyl succinyltransferase	2.20133	0.0493602		FK506-binding protein 3	1.98563	0.17908
Carbonyl reductase [NADPH] 3	2.20072	0.289011		Bifunctional methylenetetrahydrofolate dehydrogenase/cyclohydrolase, mitochondrial precursor	1.98201	0.30273
U6 snRNA-associated Sm-like protein LSm7	2.20072	0.289011		60S ribosomal protein L39	1.97086	0.120746
Isoform 1 of Double-stranded RNA-specific adenosine deaminase	2.18945	0.134752		Uncharacterized protein C20orf77	1.96767	0.0301833
Heterogeneous nuclear ribonucleoprotein G	2.17588	0.0954878		H2A histone family, member Y isoform 2	1.94632	0.43169
Isocitrate dehydrogenase [NADP], mitochondrial precursor	2.15868	0.315346		Histone H2B type 1-O	1.94085	0.0872703
KIAA0415 gene product	2.1418	0.262679		SH3 domain-binding glutamic acid-rich-like protein	1.88907	0.277995
Density-regulated protein	2.1418	0.262679		40S ribosomal protein S24. Isoform 2	1.86995	0.106705
Uncharacterized protein ENSP00000335773	2.13212	0.139717		Thyroid hormone receptor-associated protein 3	1.80619	0.569922
Isoform 2 of Microtubule-associated protein 4	2.1177	0.0195791		Emerin	1.80159	0.36167
Mitochondrial import inner membrane translocase subunit Tim10	2.10753	0.3872		Uncharacterized protein GTF2F2	1.78449	0.277921
40S ribosomal protein S6	2.10598	0.0761508		Isoform 1 of Bcl-2-associated transcription factor 1	1.78357	0.216351
Elongation factor 1-gamma	2.08089	0.168528		Elongation factor 1-gamma	1.75935	0.269398
Isoform 1 of 28S ribosomal protein S11, mitochondrial precursor	2.07438	0.109554		Elongation factor 1-delta	1.74678	0.0972083
60S ribosomal protein L13a	2.0556	0.369067		Histone H2A.x	1.74199	0.0141555
SUMO-conjugating enzyme UBC9	2.04882	0.150337		Matrin-3	1.73995	0.149795
FK506-binding protein 3	2.03984	0.0730995		Lamin-B receptor	1.73199	0.0490571
Similar to Antiquitin	2.00954	0.355597		Mitochondrial import inner membrane translocase subunit Tim16	1.72122	0.623811
Isoform 1 of Pleiotropic regulator 1	1.99456	0.18944		39S ribosomal protein L16, mitochondrial precursor	1.68801	0.278732
Copine-3	1.9869	0.368374		Isoform 1 of Putative RNA methyltransferase NOL1	1.68718	0.220507
ATP synthase subunit alpha, mitochondrial precursor	1.95631	0.197053		Histone H1.0	1.67485	0.281122
Insulin-like growth factor 2 mRNA-binding protein 1	1.93486	0.0165039		eukaryotic translation initiation factor 4B	1.67426	0.231908
Mitochondrial 39S ribosomal protein L33	1.92737	0.238045		Isoform 1 of Heterogeneous nuclear ribonucleoprotein A3	1.66551	0.305595
Isoform 2 of B-cell CLL/lymphoma 7 protein family member A	1.91973	0.490149		Histone H2A type 2-C	1.64209	0.164351
HSPA5 protein	1.90424	0.00370887		Isoform C1 of Heterogeneous nuclear ribonucleoproteins C1/C2	1.63562	0.0182927
Histone H2A.x	1.90274	0.122819		Alpha-ketoglutarate dehydrogenase complex dihydrolipoyl succinyltransferase	1.62117	0.519868
Histone H2A type 1-D	1.89093	0.244399		Histone H2A type 1-D	1.61959	0.309386
Isoform 1 of Heterogeneous nuclear ribonucleoprotein A3	1.88696	0.593653		Keratin, type II cytoskeletal 5	1.60465	0.299396
39S ribosomal protein L52, mitochondrial precursor	1.88495	0.223915		Selenoprotein H	1.59945	0.173861
NEDD8 precursor	1.85283	0.210913		UPF0384 protein CGI-117	1.57362	0.526222
39S ribosomal protein L34, mitochondrial precursor	1.84977	0.274614		Charged multivesicular body protein 5	1.55174	0.408857
Uncharacterized protein MRPL30	1.82587	0.399706		Cytochrome c oxidase polypeptide VIc precursor	1.54327	0.485246
H2A histone family, member Y isoform 2	1.8046	0.166765		60S ribosomal protein L13a	1.52528	0.811713
146 kDa protein	1.79908	0.315466		HSPA5 protein	1.52507	0.0329207
Ubiquitin-conjugating enzyme E2 N	1.79545	0.0590818		Forty-two-three domain-containing protein 1	1.51527	0.521619
Elongation factor 1-delta	1.77252	0.100033		60S ribosomal protein L36a-like	1.51119	0.0352133
Matrin-3	1.75592	0.109411		Isoform 1 of Transcription intermediary factor 1-beta	1.5092	0.679194
60S ribosomal protein L27	1.75445	0.0943595		Isoform a 1 of Acyl-CoA-binding protein	1.48407	0.278266
60S ribosomal protein L10	1.73718	0.520942		Coiled-coil domain-containing protein 58	1.48007	0.373861
Transcription elongation factor B polypeptide 2	1.73033	0.177986		Signal recognition particle 72 kDa protein	1.47815	0.463041
Tu translation elongation factor, mitochondrial	1.70253	0.538394		Isoform 2 of Microtubule-associated protein 4	1.47654	0.193834
Mitochondrial fission 1 protein	1.69918	0.217091		Histone H2A type 2-A	1.47572	0.389961
Nuclear pore complex protein Nup153	1.69483	0.791407		39S ribosomal protein L15, mitochondrial precursor	1.47565	0.540412
T-complex protein 1 subunit zeta	1.66312	0.211097		Histone H1.3	1.45404	0.431647
6.8 kDa mitochondrial proteolipid	1.65982	0.288141		Histone H1x	1.45057	0.157505
Isoform 1 of Bcl-2-associated transcription factor 1	1.63649	0.989051		60S ribosomal protein L27	1.43993	0.13726
p180/ribosome receptor	1.6361	0.514654		WD repeat-containing protein 43	1.43244	0.18777
Eukaryotic translation initiation factor 3 subunit 4	1.62289	0.554024		Mitochondrial 39S ribosomal protein L27	1.43021	0.36159
39S ribosomal protein L14, mitochondrial precursor	1.62145	0.13456		Histone H3.1	1.43003	0.00243873
Isoform 1 of IWS1 homolog	1.60123	0.189529		SMC2 protein	1.42713	0.187489
Uncharacterized protein C20orf77	1.59279	0.163437		Isoform B1 of Heterogeneous nuclear ribonucleoproteins A2/B1	1.42586	0.0878337
annexin A2 isoform 1	1.56961	0.263421		40S ribosomal protein S15a	1.4229	0.163171
60S ribosomal protein L36a-like	1.56011	0.211017		Mitochondrial 39S ribosomal protein L33	1.41094	0.348962
ubiquitin and ribosomal protein L40 precursor	1.55817	0.330055		Tubulin-specific chaperone A	1.41043	0.257514
Isoform C1 of Heterogeneous nuclear ribonucleoproteins C1/C2	1.55606	0.0368382		Ubiquinol-cytochrome c reductase complex ubiquinone-binding protein QP-C	1.40851	0.407463
Cytochrome c	1.55587	0.111329		60S ribosomal protein L31	1.40844	0.0292896
Chromobox protein homolog 5	1.55358	0.395019		ubiquitin and ribosomal protein L40 precursor	1.39176	0.365787
40S ribosomal protein S24. Isoform 2	1.54568	0.313475		40S ribosomal protein S23	1.37059	0.437139
Isoform 1 of Heat shock cognate 71 kDa protein	1.53993	0.336046		Mitochondrial 39S ribosomal protein L50	1.36285	0.356058
Thioesterase superfamily member 2	1.53681	0.213848		Scaffold attachment factor B	1.36285	0.356058
40S ribosomal protein S23	1.53216	0.413412		Phosphatidylethanolamine-binding protein 1	1.35575	0.242843
Histone H2A type 2-C	1.5319	0.197905		p180/ribosome receptor	1.35358	0.602717
Fructose-bisphosphate aldolase A	1.52407	0.311042		Nucleoside diphosphate kinase B	1.34315	0.208541
Ubiquinol-cytochrome c reductase complex ubiquinone-binding protein QP-C	1.50952	0.344057		40S ribosomal protein S14	1.34186	0.0686924
Isoform 1 of Pre-mRNA 3'-end-processing factor FIP1	1.50206	0.286524		60S ribosomal protein L23	1.33665	0.10724
60S ribosomal protein L35a	1.49758	0.151818		60S ribosomal protein L35a	1.33584	0.439275
Isoform Mitochondrial of Fumarate hydratase, mitochondrial precursor	1.49036	0.314447		Ubiquinol-cytochrome c reductase iron-sulfur subunit, mitochondrial precursor	1.33091	0.688986
Protein DEK	1.48979	0.341087		Cytokine-like nuclear factor n-pac	1.32801	0.255913
UPF0384 protein CGI-117	1.46564	0.36905		Small nuclear ribonucleoprotein Sm D1	1.32533	0.128762
Isoform 1 of 60S ribosomal protein L11	1.46497	0.183736		Single-stranded DNA-binding protein, mitochondrial precursor	1.32269	0.119127
Ubiquinol-cytochrome-c reductase complex core protein 1, mitochondrial precursor	1.46146	0.282042		Annexin A1	1.3138	0.218851
Isoform A of Lamin-A/C	1.4606	0.0388062		Thioesterase superfamily member 2	1.31371	0.503097
39S ribosomal protein L20, mitochondrial precursor	1.45133	0.177032		ATP synthase subunit alpha, mitochondrial precursor	1.30963	0.48673
Import inner membrane translocase subunit TIM44, mitochondrial precursor	1.43993	0.379796		Isoform Mitochondrial of Peroxiredoxin-5, mitochondrial precursor	1.30511	0.629954
Small nuclear ribonucleoprotein Sm D1	1.43284	0.598373		Probable mitochondrial import receptor subunit TOM7 homolog	1.30357	0.619035
Lamin-B receptor	1.41045	0.0695672		Protein mago nashi homolog 2	1.29881	0.602214
Dihydropyrimidinase-related protein 2	1.41002	0.995474		Mitochondrial import inner membrane translocase subunit TIM14	1.29775	0.176088
Vimentin	1.40387	0.426961		Vimentin	1.29539	0.448737
Isoform 1 of Heterogeneous nuclear ribonucleoprotein M	1.39315	0.410686		Isoform SM-B' of Small nuclear ribonucleoprotein-associated proteins B and B'	1.29354	0.89657
Isoform 1 of Putative RNA methyltransferase NOL1	1.39057	0.34149		Protein BUD31 homolog	1.29054	0.494886
Isoform A1-B of Heterogeneous nuclear ribonucleoprotein A1	1.38915	0.178562		40S ribosomal protein S12	1.27932	0.211067
Interleukin enhancer-binding factor 2	1.38599	0.190043		Copine-3	1.27748	0.597957
52 kDa protein	1.38181	0.161597		Ubiquitin-conjugating enzyme E2 variant 2	1.27723	0.382611
Histone H3.1	1.37775	0.00208257		Histone H2A type 2-B	1.2764	0.0717982
similar to SMT3 suppressor of mif two 3 homolog 2	1.3672	0.526379		ubiquitin-like protein fubi and ribosomal protein S30 precursor	1.26802	0.850567
Histone H2A type 2-A	1.34557	0.47512		Transcription elongation factor B polypeptide 2	1.26766	0.431074
60S ribosomal protein L36	1.34485	0.115555		Isoform A of Ras GTPase-activating protein-binding protein 2	1.26242	0.389467
Cytochrome c oxidase polypeptide VIc precursor	1.34204	0.0588053		60S ribosomal protein L37	1.2576	0.493382
60S ribosomal protein L31	1.3372	0.0732236		Small nuclear ribonucleoprotein Sm D3	1.25439	0.611764
Histone H2B type 1-H	1.33487	0.00368708		Transcription factor A, mitochondrial precursor	1.24088	0.337057
BolA-like protein 3	1.33266	0.625232		Protein DEK	1.22715	0.735869
Nucleoside diphosphate kinase B	1.32247	0.269239		Ribonuclease UK114	1.22639	0.220833
60S ribosomal protein L13	1.29914	0.0340295		40S ribosomal protein S20	1.22611	0.212732
Isoform Mitochondrial of Peroxiredoxin-5, mitochondrial precursor	1.2972	0.640393		Mitochondrial fission 1 protein	1.22234	0.485536
40S ribosomal protein S28	1.29597	0.309201		52 kDa protein	1.21974	0.234081
Isoform Beta of Lamina-associated polypeptide 2, isoforms beta/gamma	1.29215	0.0976747		Signal recognition particle 9 kDa protein	1.21752	0.439009
Charged multivesicular body protein 5	1.29113	0.636017		BolA-like protein 3	1.21722	0.49754
Isoform 1 of Heterogeneous nuclear ribonucleoprotein D0	1.28161	0.639676		Nucleoside diphosphate kinase, mitochondrial precursor	1.21369	0.844436
erythropoietin 4 immediate early response	1.27091	0.994924		Keratin, type I cytoskeletal 14	1.20872	0.94764
40S ribosomal protein S14	1.26973	0.142629		Ubiquitin-conjugating enzyme E2 N	1.20645	0.810258
NADH dehydrogenase [ubiquinone] iron-sulfur protein 5	1.26961	0.433491		Lung cancer oncogene 7	1.20271	0.695506
60S ribosomal protein L8	1.26522	0.226507		Isoform A of Lamin-A/C	1.20078	0.339446
40S ribosomal protein S15a	1.26509	0.51875		Peptidyl-prolyl cis-trans isomerase-like 1	1.19442	0.860282
Ubiquinol-cytochrome c reductase iron-sulfur subunit, mitochondrial precursor	1.26464	0.464881		Isoform 1 of Heterogeneous nuclear ribonucleoprotein M	1.19291	0.532898
60S ribosomal protein L37	1.26397	0.178906		60S ribosomal protein L34	1.19272	0.252425
Mitochondrial import inner membrane translocase subunit TIM14	1.26073	0.146551		Keratin, type I cytoskeletal 9	1.19184	0.738339
Single-stranded DNA-binding protein, mitochondrial precursor	1.26008	0.481108		Histone H4	1.17691	0.379311
Isoform A of Ras GTPase-activating protein-binding protein 2	1.25618	0.449904		60S ribosomal protein L28	1.17316	0.625364
Histone H2B	1.25479	0.191435		Keratin, type II cytoskeletal 1	1.16376	0.592629
Histone H1.2	1.24043	0.574084		60S ribosomal protein L36	1.1623	0.681428
Isoform a 1 of Acyl-CoA-binding protein	1.24042	0.511677		Isoform Tau-F of Microtubule-associated protein tau	1.15915	0.408535
Poly [ADP-ribose] polymerase 1	1.23891	0.508132		Isoform A1-B of Heterogeneous nuclear ribonucleoprotein A1	1.15691	0.605078
ATP synthase, H+ transporting, mitochondrial F0 complex, subunit E	1.23427	0.275554		39S ribosomal protein L14, mitochondrial precursor	1.15358	0.79962
39S ribosomal protein L53, mitochondrial precursor	1.23413	0.314488		Isoform 2 of B-cell CLL/lymphoma 7 protein family member A	1.15302	0.521604
60S ribosomal protein L35	1.2293	0.200373		Aurora kinase A-interacting protein	1.15302	0.521604
60S ribosomal protein L34	1.2292	0.430203		Isoform 1 of Plasminogen activator inhibitor 1 RNA-binding protein	1.13825	0.397328
Scaffold attachment factor B	1.22908	0.349213		Proteasome subunit beta type-6 precursor	1.13416	0.768523
Signal recognition particle 9 kDa protein	1.22742	0.487147		Putative uncharacterized protein DKFZp564G0422	1.12806	0.814754
60S ribosomal protein L28	1.21777	0.300315		Insulin-like growth factor 2 mRNA-binding protein 1	1.12521	0.565624
Transcription factor A, mitochondrial precursor	1.20334	0.537722		40S ribosomal protein S19-binding protein 1	1.12486	0.510212
Selenoprotein H	1.1966	0.477899		39S ribosomal protein L53, mitochondrial precursor	1.12333	0.867418
39S ribosomal protein L2, mitochondrial precursor	1.18909	0.4803		60S ribosomal protein L13	1.12087	0.461273
Isoform B1 of Heterogeneous nuclear ribonucleoproteins A2/B1	1.17435	0.55868		Tu translation elongation factor, mitochondrial	1.12058	0.972399
40S ribosomal protein S16	1.1702	0.375587		Carbonyl reductase [NADPH] 3	1.11683	0.0781621
chaperonin containing TCP1, subunit 3 isoform b	1.17002	0.607884		Isoform Non-muscle of Myosin light polypeptide 6	1.11683	0.0781621
60S ribosomal protein L7a	1.16709	0.507732		similar to ribosomal protein S14	1.11683	0.0781621
U6 snRNA-associated Sm-like protein LSm2	1.15651	0.672697		U6 snRNA-associated Sm-like protein LSm7	1.11683	0.0781621
SMC2 protein	1.15177	0.620384		Isoform 1 of La-related protein 1	1.11564	0.519212
Mitochondrial 39S ribosomal protein L27	1.14944	0.539535		60S ribosomal protein L8	1.11356	0.674942
Ubiquitin-conjugating enzyme E2 variant 2	1.14726	0.724811		Isoform 1 of LIM and SH3 domain protein 1	1.11324	0.401963
40S ribosomal protein S18	1.14551	0.335404		Vacuolar ATP synthase subunit G 1	1.11305	0.508396
Isoform alpha-enolase of Alpha-enolase	1.14153	0.295517		erythropoietin 4 immediate early response	1.11087	0.757527
60S ribosomal protein L23	1.14011	0.384834		Uncharacterized protein C3orf60	1.10049	0.85952
Probable rRNA-processing protein EBP2	1.13991	0.643895		LYR motif-containing protein 7	1.09434	0.575157
NCL protein	1.13831	0.615605		H/ACA ribonucleoprotein complex subunit 3	1.09353	0.826039
Small nuclear ribonucleoprotein Sm D3	1.13642	0.977973		40S ribosomal protein S28	1.09162	0.638967
40S ribosomal protein S9	1.13597	0.288591		6.8 kDa mitochondrial proteolipid	1.08876	0.615727
40S ribosomal protein S13	1.13572	0.103356		Cytochrome c	1.08777	0.866377
SRA stem-loop-interacting RNA-binding protein, mitochondrial precursor	1.13474	0.57652		60S ribosomal protein L35	1.0877	0.538208
Protein UNQ655/PRO1286 precursor	1.12513	0.802489		U4/U6.U5 tri-snRNP-associated protein 2	1.07632	0.90895
eukaryotic translation initiation factor 4B	1.12185	0.650382		Enhancer of rudimentary homolog	1.07336	0.70574
Tubulin-specific chaperone A	1.11612	0.908969		Mitochondrial 28S ribosomal protein S28	1.06768	0.648658
40S ribosomal protein S12	1.11117	0.565438		40S ribosomal protein S9	1.06755	0.546551
Ribonuclease UK114	1.11049	0.523795		Probable rRNA-processing protein EBP2	1.06469	0.911936
Polyribonucleotide nucleotidyltransferase 1, mitochondrial precursor	1.1075	0.779017		Keratin, type II cytoskeletal 2 epidermal	1.05316	0.981092
Isoform 1 of AT-hook-containing transcription factor 1	1.10609	0.107993		Import inner membrane translocase subunit TIM44, mitochondrial precursor	1.03841	0.742983
Coiled-coil domain-containing protein 58	1.10609	0.647231		Uncharacterized protein ENSP00000324171	1.03793	0.920172
Histone H1.5	1.10551	0.755426		NCL protein	1.03434	0.872272
hypothetical protein LOC55319	1.10002	0.72049		Non-histone chromosomal protein HMG-17	1.03076	0.898981
Nucleoside diphosphate kinase 3	1.08954	0.760141		LYR motif-containing protein 2	1.02968	0.866564
40S ribosomal protein S4, X isoform	1.08585	0.803936		Histone H2B type 1-H	1.02829	0.737421
Isoform Short of RNA-binding protein FUS	1.08193	0.978554		60S ribosomal protein L32	1.0256	0.78644
40S ribosomal protein S3	1.07712	0.651629		Small nuclear ribonucleoprotein Sm D2	1.02365	0.94554
Isoform 1 of Plasminogen activator inhibitor 1 RNA-binding protein	1.07144	0.530733		40S ribosomal protein S26-like 1	1.02252	0.827802
Cysteine-rich protein 1	1.06814	0.992681		NEDD8 precursor	1.02139	0.840689
Enhancer of rudimentary homolog	1.06498	0.780951		Histone H1.2	1.01628	0.857099
Histone H2A.Z	1.06383	0.654459		CTD (carboxy-terminal domain, RNA polymerase II, polypeptide A) small phosphatase like 2	1.0145	0.613585
Histone H1x	1.0632	0.934497		Isocitrate dehydrogenase [NADP], mitochondrial precursor	1.01143	0.821053
Transcription initiation factor IIF subunit alpha	1.06316	0.792477		Hornerin	1.00857	0.833599
Transitional endoplasmic reticulum ATPase	1.06123	0.964368		Histidine triad nucleotide-binding protein 1	1.00696	0.93171
60S ribosomal protein L23a	1.0604	0.420139		SRA stem-loop-interacting RNA-binding protein, mitochondrial precursor	1.00021	0.892552
Isoform 1 of RNA-binding protein 14	1.05852	0.737081		Histone H1.5	0.997311	0.961912
Heterogeneous nuclear ribonucleoprotein U-like protein 2	1.05711	0.746039		U6 snRNA-associated Sm-like protein LSm2	0.996262	0.797225
Lung cancer oncogene 7	1.05295	0.612994		Isoform 1 of Uncharacterized protein C1orf77	0.991628	0.965963
Isoform Tau-F of Microtubule-associated protein tau	1.0473	0.82344		Histone H2A.Z	0.985182	0.79214
Forty-two-three domain-containing protein 1	1.04376	0.789177		Isoform 2 of Large proline-rich protein BAT2	0.984819	0.817213
Histone H2A type 2-B	1.04354	0.957298		39S ribosomal protein L2, mitochondrial precursor	0.979281	0.846635
RuvB-like 2	1.04113	0.752322		60S ribosomal protein L22	0.978108	0.858511
Isoform 1 of Heterogeneous nuclear ribonucleoprotein K	1.04079	0.897056		40S ribosomal protein S19	0.976805	0.952919
60S ribosomal protein L22	1.03883	0.912291		U6 snRNA-associated Sm-like protein LSm6	0.970202	0.599953
60S ribosomal protein L32	1.03849	0.754687		Putative uncharacterized protein DKFZp781K1356	0.969455	0.79235
modulator of estrogen induced transcription isoform b	1.03017	0.747698		Similar to Antiquitin	0.96576	0.841179
SF3A2 protein (Fragment)	1.02651	0.799946		60S ribosomal protein L23a	0.964219	0.572634
Thyroid hormone receptor-associated protein 3	1.01987	0.658298		Cysteine-rich protein 1	0.964035	0.716298
Isoform 1 of MIR-interacting saposin-like protein precursor	1.01742	0.977456		Isoform Beta of Lamina-associated polypeptide 2, isoforms beta/gamma	0.963345	0.729035
poly(rC)-binding protein 2 isoform b	1.01619	0.826195		40S ribosomal protein S18	0.959325	0.719923
Histone H4	1.01285	0.94211		Isoform 1 of Protein SET	0.956233	0.858252
Histone H1.0	1.00448	0.927206		Isoform 4 of 39S ribosomal protein L43, mitochondrial precursor	0.949223	0.640266
40S ribosomal protein S26-like 1	1.00415	0.992133		Isoform 2 of Spliceosome RNA helicase BAT1	0.945659	0.955674
Uncharacterized protein C3orf60	0.995861	0.970973		Keratin, type I cytoskeletal 10	0.939694	0.866845
Cysteine-rich protein 2	0.990147	0.861568		Isoform alpha-enolase of Alpha-enolase	0.930839	0.674425
40S ribosomal protein S20	0.987007	0.869579		Histone H2A type 1-B	0.924909	0.722851
Histidine triad nucleotide-binding protein 1	0.980684	0.770397		RuvB-like 2	0.916106	0.971845
Phosphatidylethanolamine-binding protein 1	0.979906	0.98098		NADH dehydrogenase [ubiquinone] iron-sulfur protein 5	0.909455	0.807748
61 kDa protein	0.978506	0.929776		60S ribosomal protein L24	0.903598	0.796654
HP1-BP74	0.978162	0.862542		Vesicle-fusing ATPase	0.89735	0.956652
WD repeat-containing protein 43	0.976216	0.745486		Mitochondrial import inner membrane translocase subunit Tim8 A	0.897072	0.584456
Peptidyl-prolyl cis-trans isomerase	0.972971	0.89412		Isoform 1 of Histone H3-like centromeric protein A	0.89587	0.743549
Histone H2A type 1-B	0.968537	0.907324		40S ribosomal protein S13	0.894196	0.27299
40S ribosomal protein S19-binding protein 1	0.966885	0.589444		Interleukin enhancer-binding factor 2	0.887548	0.571591
60S ribosomal protein L27a	0.965857	0.731844		Protein FAM136A	0.887493	0.533475
Isoform 1 of Transcription intermediary factor 1-beta	0.965808	0.776564		hypothetical protein LOC55319	0.881102	0.519666
Elongation factor 1-alpha	0.96532	0.755842		Histone H2B	0.87746	0.56095
U6 snRNA-associated Sm-like protein LSm6	0.959731	0.651158		ATP synthase, H+ transporting, mitochondrial F0 complex, subunit E	0.873489	0.579471
Non-histone chromosomal protein HMG-17	0.955556	0.63825		Peroxiredoxin-1	0.865177	0.595883
peptidylprolyl isomerase B precursor	0.955234	0.71327		splicing factor 3B subunit 2	0.86328	0.495933
Putative uncharacterized protein DKFZp564G0422	0.952722	0.698459		Cysteine-rich protein 2	0.86259	0.489989
Peptidyl-prolyl cis-trans isomerase A	0.946357	0.75108		Isoform 1 of 40S ribosomal protein S24	0.860253	0.612306
40S ribosomal protein S25	0.938767	0.653462		Pre-mRNA branch site protein p14	0.857653	0.558894
Nucleoside diphosphate kinase, mitochondrial precursor	0.928794	0.721846		Transitional endoplasmic reticulum ATPase	0.851743	0.765634
Histone H2B type 1-K	0.928453	0.59025		Stress-70 protein, mitochondrial precursor	0.851073	0.622446
10 kDa heat shock protein, mitochondrial	0.925348	0.636706		Isoform 1 of Tropomyosin alpha-4 chain	0.847337	0.597901
Peptidyl-prolyl cis-trans isomerase-like 1	0.909089	0.328628		Malate dehydrogenase, mitochondrial precursor	0.847337	0.597901
40S ribosomal protein S19	0.908728	0.632203		40S ribosomal protein S21	0.846901	0.497173
40S ribosomal protein S3a	0.903592	0.675593		40S ribosomal protein S29	0.844352	0.975006
60S ribosomal protein L3	0.897818	0.588024		Peptidyl-prolyl cis-trans isomerase, mitochondrial precursor	0.842351	0.516488
Isoform Beta of Nucleolar phosphoprotein p130	0.891008	0.842243		Nuclear pore complex protein Nup153	0.832411	0.973488
Cytochrome c oxidase subunit VIb isoform 1	0.884957	0.606761		Acylphosphatase-1	0.829537	0.875066
Signal recognition particle 72 kDa protein	0.872948	0.851188		Ubiquitin-conjugating enzyme E2 L3	0.822663	0.472596
LYR motif-containing protein 2	0.869634	0.489493		60S ribosomal protein L7a	0.822331	0.657028
Mitochondrial import inner membrane translocase subunit Tim8 A	0.868566	0.512093		146 kDa protein	0.819923	0.470682
60S ribosomal protein L38	0.867164	0.459837		Peptidyl-prolyl cis-trans isomerase	0.817889	0.639021
Lamina-associated polypeptide 2 isoform alpha	0.866667	0.975414		60S ribosomal protein L37a	0.817753	0.573894
Small nuclear ribonucleoprotein G	0.862737	0.958952		Elongation factor 1-alpha	0.817037	0.327347
60S ribosomal protein L24	0.858928	0.684306		Activated RNA polymerase II transcriptional coactivator p15	0.815204	0.325087
Ribosomal L1 domain-containing protein 1	0.856707	0.609864		40S ribosomal protein S16	0.814226	0.417543
Proliferation-associated protein 2G4	0.845624	0.629538		Eukaryotic translation initiation factor 2 subunit 2	0.812957	0.989042
60S ribosomal protein L19	0.838725	0.526192		40S ribosomal protein S3a	0.811221	0.342084
22 kDa protein	0.835407	0.930778		Histone acetyltransferase MYST2	0.810732	0.416932
Glyceraldehyde-3-phosphate dehydrogenase	0.831826	0.526268		T-complex protein 1 subunit zeta	0.810491	0.97413
NADH dehydrogenase [ubiquinone] 1 alpha subcomplex subunit 2	0.830566	0.308283		Eukaryotic translation initiation factor 2 subunit 1	0.810491	0.97413
Stress-70 protein, mitochondrial precursor	0.828624	0.60839		Isoform 1 of 60S ribosomal protein L11	0.809704	0.158195
H/ACA ribonucleoprotein complex subunit 3	0.828498	0.456313		similar to 60S ribosomal protein L29	0.809324	0.50836
Isoform 2 of Spliceosome RNA helicase BAT1	0.826019	0.9599		Isoform 1 of IWS1 homolog	0.807408	0.715966
SH3 domain-binding glutamic acid-rich-like protein	0.819384	0.639567		Lamina-associated polypeptide 2 isoform alpha	0.804911	0.945278
Isoform DPI of Desmoplakin	0.819384	0.639567		10 kDa heat shock protein, mitochondrial	0.801488	0.379053
NADH dehydrogenase [ubiquinone] 1 alpha subcomplex subunit 7	0.814257	0.674325		Signal recognition particle 19 kDa protein	0.797797	0.443521
ATP synthase subunit beta, mitochondrial precursor	0.811327	0.290527		High mobility group nucleosome-binding domain-containing protein 4	0.794932	0.418746
RNA binding protein (Fragment)	0.808461	0.229842		40S ribosomal protein S17	0.793076	0.257396
Isoform 1 of 40S ribosomal protein S24	0.806005	0.4161		60S ribosomal protein L27a	0.788921	0.225837
40S ribosomal protein S29	0.805107	0.964174		Tubulin beta chain	0.786595	0.528386
Eukaryotic translation initiation factor 2 subunit 1	0.805107	0.964174		Isoform 1 of MIR-interacting saposin-like protein precursor	0.779973	0.256465
Isoform 1 of Polyadenylate-binding protein 1	0.800606	0.139707		Coiled-coil domain-containing protein 86	0.779317	0.641751
Isoform 2 of Prothymosin alpha	0.792889	0.28815		Transcription initiation factor IIF subunit alpha	0.773932	0.877379
filamin A, alpha	0.787797	0.374274		14-3-3 protein eta	0.773112	0.824174
Isoform 1 of LIM and SH3 domain protein 1	0.785058	0.211633		peptidylprolyl isomerase B precursor	0.768328	0.282335
Tubulin beta chain	0.77918	0.525092		ATP synthase subunit beta, mitochondrial precursor	0.767415	0.243497
Isoform 1 of Uncharacterized protein C1orf77	0.770418	0.224672		hypothetical protein LOC389672	0.764169	0.820621
CTD (carboxy-terminal domain, RNA polymerase II, polypeptide A) small phosphatase like 2	0.765083	0.995383		40S ribosomal protein S25	0.760915	0.310598
SNW domain-containing protein 1	0.76031	0.198862		rRNA 2'-O-methyltransferase fibrillarin	0.757838	0.293348
Isoform 2 of Transcription elongation factor A protein 1	0.759865	0.383527		RNA binding protein (Fragment)	0.748543	0.235628
Peroxiredoxin-1	0.758818	0.420976		Cytochrome c oxidase subunit VIb isoform 1	0.745676	0.204435
Histone H2B type 2-F	0.757411	0.481221		Eukaryotic translation initiation factor 3 subunit 4	0.737063	0.837103
Isoform Long of Splicing factor, proline- and glutamine-rich	0.756809	0.437546		Isoform Short of RNA-binding protein FUS	0.733702	0.481953
60S ribosomal protein L37a	0.75652	0.396412		Peptidyl-prolyl cis-trans isomerase A	0.723469	0.218703
Annexin A1	0.751031	0.25013		SNW domain-containing protein 1	0.721918	0.230133
40S ribosomal protein S21	0.746898	0.189886		Isoform Mitochondrial of Fumarate hydratase, mitochondrial precursor	0.716595	0.669022
NEDD8-conjugating enzyme Ubc12	0.736597	0.54101		modulator of estrogen induced transcription isoform b	0.706168	0.705246
Isoform 1 of Polypyrimidine tract-binding protein 1	0.733742	0.46893		Dynein light chain roadblock-type 2	0.704859	0.828723
Uncharacterized protein SPTAN1	0.730926	0.38265		Isoform Long of Splicing factor, proline- and glutamine-rich	0.702651	0.274454
Myosin regulatory light chain	0.728377	0.386108		60S ribosomal protein L29	0.700944	0.247236
Isoform M1 of Pyruvate kinase isozymes M1/M2	0.727406	0.821171		Histone H2B type 1-D	0.699686	0.731167
Nuclease sensitive element-binding protein 1	0.716955	0.380393		Proliferation-associated protein 2G4	0.698772	0.389117
Isoform 1 of High mobility group nucleosome-binding domain-containing protein 3	0.714158	0.473889		Isoform 2 of Splicing factor 1	0.696718	0.497583
Uncharacterized protein ENSP00000324171	0.711493	0.22041		Calmodulin	0.694154	0.374109
Serpin H1 precursor	0.699253	0.562818		Heterogeneous nuclear ribonucleoprotein U-like protein 2	0.693083	0.853622
Thymosin beta-10	0.69917	0.875755		Peptidyl-prolyl cis-trans isomerase NIMA-interacting 1	0.692504	0.335904
Isoform 1 of La-related protein 1	0.697069	0.202238		Isoform Beta of Nucleolar phosphoprotein p130	0.689227	0.863259
Keratin, type I cytoskeletal 14	0.693521	0.694781		Isoform 2 of Eukaryotic translation initiation factor 5A-1	0.681328	0.362761
Mitochondrial 39S ribosomal protein L50	0.691509	0.380677		chaperonin containing TCP1, subunit 3 isoform b	0.676149	0.369855
Isoform 1 of Protein SET	0.691011	0.469535		heterogeneous nuclear ribonucleoprotein L isoform a	0.673796	0.419207
60S ribosomal protein L39	0.686173	0.523472		Isoform 1 of Heat shock cognate 71 kDa protein	0.673518	0.412443
rRNA 2'-O-methyltransferase fibrillarin	0.684107	0.182723		Isoform 2 of Transcription elongation factor A protein 1	0.672741	0.306414
Putative uncharacterized protein	0.671571	0.307543		60S ribosomal protein L5	0.672354	0.216496
High mobility group nucleosome-binding domain-containing protein 4	0.667225	0.0967517		Chromobox protein homolog 5	0.664545	0.308528
heterogeneous nuclear ribonucleoprotein L isoform a	0.66481	0.421315		THO complex subunit 4	0.66017	0.0268882
Moesin	0.649578	0.137582		NADH dehydrogenase [ubiquinone] 1 alpha subcomplex subunit 2	0.659595	0.0885755
splicing factor 3B subunit 2	0.648993	0.28223		Protein disulfide-isomerase A3 precursor	0.65807	0.924688
Peptidyl-prolyl cis-trans isomerase NIMA-interacting 1	0.644717	0.346486		40S ribosomal protein S15	0.654341	0.358076
60S ribosomal protein L5	0.644509	0.0594728		Nuclease sensitive element-binding protein 1	0.651882	0.402944
heterogeneous nuclear ribonucleoprotein U isoform a	0.64272	0.362915		40S ribosomal protein S3	0.650262	0.0455934
Isoform Long of Eukaryotic translation initiation factor 4H	0.636471	0.211879		Histone H2B type 2-F	0.64962	0.335127
40S ribosomal protein S17	0.635946	0.0410898		Fructose-bisphosphate aldolase A	0.648677	0.514689
THO complex subunit 4	0.621809	0.019927		Isoform 1 of RNA-binding protein 14	0.646612	0.465307
NHP2-like protein 1	0.615647	0.0268766		39S ribosomal protein L52, mitochondrial precursor	0.64527	0.481543
Activated RNA polymerase II transcriptional coactivator p15	0.61502	0.000178938		Isoform 1 of Nuclear ubiquitous casein and cyclin-dependent kinases substrate	0.644637	0.167359
Uncharacterized protein GTF2F2	0.606253	0.34149		heterogeneous nuclear ribonucleoprotein U isoform a	0.641588	0.402364
Protein FAM136A	0.603309	0.066863		Isoform 1 of UPF0449 protein C19orf25	0.640934	0.531533
Keratin, type II cytoskeletal 1	0.597364	0.310061		Isoform 1 of Heterogeneous nuclear ribonucleoprotein K	0.639665	0.240213
Small nuclear ribonucleoprotein E	0.596886	0.296877		Isoform HMG-I of High mobility group protein HMG-I/HMG-Y	0.633814	0.0998533
Small nuclear ribonucleoprotein Sm D2	0.596516	0.0159719		Small acidic protein	0.632585	0.292114
Isoform 2 of Large proline-rich protein BAT2	0.590158	0.341305		Histone H2B type 1-K	0.631101	0.0231963
Coronin-1B	0.58842	0.510812		NHP2-like protein 1	0.627311	0.112638
CCAAT/enhancer-binding protein beta	0.583769	0.267452		Uncharacterized protein MRPL30	0.623709	0.484349
Isoform 1 of Nuclear ubiquitous casein and cyclin-dependent kinases substrate	0.579884	0.109782		22 kDa protein	0.623609	0.789301
Zinc finger protein 706	0.575785	0.239998		Myosin regulatory light chain	0.619656	0.129726
Signal recognition particle 14 kDa protein	0.572168	0.306062		Protein UNQ655/PRO1286 precursor	0.610373	0.189005
Aspartyl-tRNA synthetase, cytoplasmic	0.570549	0.315098		Moesin	0.605697	0.256935
Coiled-coil domain-containing protein 86	0.570549	0.315098		8 kDa protein	0.60436	0.063251
14-3-3 protein eta	0.566025	0.457776		Poly(rC)-binding protein 1	0.60364	0.296577
High mobility group protein B2	0.563769	0.0880456		Isoform 2 of Prothymosin alpha	0.603225	0.256771
Sorting nexin-18	0.562012	0.484668		Isoform 2 of Probable hydrolase PNKD	0.594674	0.296812
Isoform 1 of Histone H3-like centromeric protein A	0.559755	0.133611		Ubiquinol-cytochrome-c reductase complex core protein 1, mitochondrial precursor	0.594666	0.979293
Poly(rC)-binding protein 1	0.55823	0.0229984		Isoform 1 of High mobility group nucleosome-binding domain-containing protein 3	0.579706	0.237656
Mitochondrial import inner membrane translocase subunit Tim8 B	0.557007	0.238751		Isoform 1 of Heterogeneous nuclear ribonucleoprotein D0	0.575094	0.556091
Isoform 2 of Protein FAM123A	0.554077	0.233835		Uncharacterized protein C19orf43	0.573532	0.0155408
40S ribosomal protein S5	0.547683	0.365675		61 kDa protein	0.573253	0.11514
Eukaryotic translation initiation factor 2 subunit 2	0.547264	0.881002		Isoform Long of Eukaryotic translation initiation factor 4H	0.568228	0.0642232
60S ribosomal protein L29	0.543366	0.073421		Sorting nexin-18	0.568119	0.494775
Coiled-coil domain-containing protein 124	0.542601	0.349311		Aspartyl-tRNA synthetase, cytoplasmic	0.567572	0.302434
Protein disulfide-isomerase A3 precursor	0.541135	0.926372		Guanine nucleotide-binding protein G(I)/G(S)/G(O) subunit gamma-5 precursor	0.564853	0.68424
Mitochondrial 28S ribosomal protein S36	0.533261	0.020357		Isoform 1 of Sorting nexin-3	0.562777	0.268132
Actin, cytoplasmic 1	0.532465	0.126322		Dihydropyrimidinase-related protein 2	0.561551	0.158644
Isoform 4 of 39S ribosomal protein L43, mitochondrial precursor	0.530134	0.176363		KH-type splicing regulatory protein	0.560041	0.0144586
Isoform HMG-I of High mobility group protein HMG-I/HMG-Y	0.529192	0.0208966		U6 snRNA-associated Sm-like protein LSm8	0.556732	0.148766
Isoform 2 of Splicing factor 1	0.527159	0.243635		CGG triplet repeat-binding protein 1	0.546812	0.197573
Heat shock 70 kDa protein 1	0.524014	0.589311		Isoform 1 of Endothelial differentiation-related factor 1	0.539382	0.033971
Isoform 2 of Probable hydrolase PNKD	0.521757	0.181041		Isoform 1 of Uncharacterized protein C9orf80	0.538305	0.355694
Keratin, type I cytoskeletal 10	0.511083	0.0540163		Isoform 1 of Polyadenylate-binding protein 1	0.536742	0.175915
Isoform 2 of Eukaryotic translation initiation factor 5A-1	0.495713	0.185829		Isoform 1 of Nucleophosmin	0.535026	0.000645092
Dynein light chain roadblock-type 2	0.495544	0.448464		Barrier-to-autointegration factor	0.525882	0.0467506
Isoform 1 of Nucleophosmin	0.491321	0.00080532		60S ribosomal protein L38	0.524118	0.0908805
LYR motif-containing protein 7	0.489188	0.364843		40S ribosomal protein S4, X isoform	0.51906	0.220388
Immature colon carcinoma transcript 1 protein precursor	0.481617	0.69868		Isoform 2 of Protein FAM123A	0.518964	0.180078
Isoform 1 of KH domain-containing, RNA-binding, signal transduction-associated protein 1	0.479214	0.0117143		Actin, cytoplasmic 1	0.518056	0.207544
Isoform 1 of Probable protein BRICK1	0.477343	0.450613		Polyribonucleotide nucleotidyltransferase 1, mitochondrial precursor	0.516982	0.432644
Aconitate hydratase, mitochondrial precursor	0.473122	0.436664		similar to SMT3 suppressor of mif two 3 homolog 2	0.513399	0.444001
Non-POU domain-containing octamer-binding protein	0.470873	0.0387533		Zinc finger protein 706	0.513237	0.0712853
E2-induced gene 5 protein	0.469301	0.126424		Mitochondrial import inner membrane translocase subunit Tim8 B	0.512006	0.249688
Histone deacetylase complex subunit SAP18	0.468715	0.062832		60S ribosomal protein L19	0.511745	0.15041
Seryl-tRNA synthetase, mitochondrial precursor	0.467678	0.297046		Isoform 1 of Protein CDV3 homolog	0.508738	0.0531079
Keratin, type I cytoskeletal 9	0.462873	0.0915188		Leydig cell tumor 10 kDa protein homolog	0.5079	0.433732
Vacuolar ATP synthase subunit G 1	0.461985	0.0974841		Isoform 3 of Uncharacterized protein C1orf31	0.501307	0.238089
Pre-mRNA branch site protein p14	0.455722	0.105106		Poly [ADP-ribose] polymerase 1	0.497935	0.398384
Isoform 1 of Endothelial differentiation-related factor 1	0.453776	0.022798		Stathmin	0.496462	0.0834975
Keratin, type II cytoskeletal 5	0.448616	0.294623		HP1-BP74	0.493393	0.215914
8 kDa protein	0.446605	0.0229624		Isoform M1 of Pyruvate kinase isozymes M1/M2	0.493292	0.720866
40S ribosomal protein S15	0.445313	0.096239		Histone deacetylase complex subunit SAP18	0.493043	0.120399
Band 4.1-like protein 2	0.444293	0.323517		Isoform 1 of Polypyrimidine tract-binding protein 1	0.478096	0.265358
Trifunctional enzyme beta subunit, mitochondrial precursor	0.442103	0.260939		40S ribosomal protein S5	0.474732	0.277593
U6 snRNA-associated Sm-like protein LSm8	0.440951	0.0660287		Prefoldin subunit 6	0.466977	0.1343
Keratin, type II cytoskeletal 2 epidermal	0.437324	0.174858		Mitochondrial 28S ribosomal protein S36	0.466818	0.0105834
U4/U6.U5 tri-snRNP-associated protein 2	0.43669	0.414637		Mitochondrial import receptor subunit TOM22 homolog	0.462281	0.101566
T-complex protein 1 subunit delta	0.430663	0.553612		Signal recognition particle 14 kDa protein	0.456627	0.251544
KH-type splicing regulatory protein	0.430404	0.00420538		60S ribosomal protein L26	0.454296	0.0227193
Guanine nucleotide-binding protein G(I)/G(S)/G(O) subunit gamma-12 precursor	0.427025	0.436475		Non-POU domain-containing octamer-binding protein	0.453481	0.0975353
Protein S100-A10	0.427025	0.436475		NADH dehydrogenase [ubiquinone] 1 alpha subcomplex subunit 7	0.450167	0.173455
Aurora kinase A-interacting protein	0.427025	0.436475		Immature colon carcinoma transcript 1 protein precursor	0.448944	0.755048
Mitochondrial 28S ribosomal protein S28	0.426752	0.16429		60S ribosomal protein L3	0.432834	0.0549665
DNA polymerase epsilon subunit 3	0.424454	0.189021		40S ribosomal protein S10	0.431298	0.0994742
Uncharacterized protein C19orf43	0.422298	0.00636739		Protein S100-A10	0.431171	0.444799
40S ribosomal protein S10	0.419515	0.0901857		Guanine nucleotide-binding protein G(I)/G(S)/G(O) subunit gamma-12 precursor	0.431171	0.444799
Isoform 2 of Nuclear mitotic apparatus protein 1	0.417309	0.00960905		SF3A2 protein (Fragment)	0.431171	0.444799
Isoform 1 of Far upstream element-binding protein 1	0.415928	0.0309459		CCAAT/enhancer-binding protein beta	0.427197	0.200345
similar to 60S ribosomal protein L29	0.415181	0.0245882		Putative uncharacterized protein	0.424624	0.0802776
Peptidyl-prolyl cis-trans isomerase, mitochondrial precursor	0.411067	0.121991		Coronin-1B	0.415053	0.296313
Isoform 2 of Zinc finger protein 91 homolog	0.402286	0.469672		NEDD8-conjugating enzyme Ubc12	0.410231	0.120291
Acylphosphatase-1	0.398451	0.402374		High mobility group protein B3	0.40814	0.936485
Eukaryotic translation initiation factor 4E-binding protein 1	0.388346	0.00485454		Isoform 2 of Zinc finger protein 91 homolog	0.406192	0.47783
60S ribosomal protein L26	0.384995	0.0208207		Isoform 1 of Alpha-endosulfine	0.40408	0.0731948
Microtubule-associated protein RP/EB family member 1	0.383925	0.373698		NADH dehydrogenase [ubiquinone] 1 beta subcomplex subunit 6	0.401969	0.0759553
Enhancer of yellow 2 homolog	0.382967	0.160485		Glyceraldehyde-3-phosphate dehydrogenase	0.398473	0.162365
Isoform 4 of Heterogeneous nuclear ribonucleoprotein A/B	0.378035	0.0428239		Ribonucleases P/MRP protein subunit POP1	0.397155	0.0285066
Heat shock protein beta-1	0.378013	0.120684		DNA polymerase epsilon subunit 3	0.394697	0.17325
Bystin	0.376205	0.225099		Isoform 1 of UPF0461 protein C5orf24	0.393114	0.000570418
Stathmin	0.374643	0.0144803		Isoform 2 of Nuclear mitotic apparatus protein 1	0.392975	0.0176317
Calmodulin	0.372997	0.0783285		Eukaryotic translation initiation factor 4E-binding protein 1	0.392053	0.00932093
Isoform 1 of Proline-rich protein 6	0.372481	0.104345		Stress-induced-phosphoprotein 1	0.391078	0.113904
U2 small nuclear ribonucleoprotein A'	0.370257	0.0105485		hypothetical protein	0.389705	0.0193124
Guanine nucleotide-binding protein G(I)/G(S)/G(O) subunit gamma-5 precursor	0.360834	0.497235		Microtubule-associated protein RP/EB family member 1	0.386492	0.377953
Histone H2B type 1-D	0.358937	0.256478		poly(rC)-binding protein 2 isoform b	0.385901	0.0870489
Isoform 1 of U4/U6 small nuclear ribonucleoprotein Prp31	0.34978	0.038366		Chromobox protein homolog 3	0.38429	0.460993
Stress-induced-phosphoprotein 1	0.339174	0.0940257		Ubiquitin-like protein 4A	0.383679	0.0749806
60S ribosomal protein L10a	0.337612	0.644307		High mobility group protein B2	0.381113	0.0560916
Dpy-30-like protein	0.32881	0.0149137		Bystin	0.379858	0.23019
Coatomer subunit zeta-1	0.320669	0.455746		Transcription factor MafG	0.379032	0.0832391
Isoform 1 of Centrosomal protein of 170 kDa	0.315379	0.0112424		Superoxide dismutase	0.372707	0.175176
ubiquitin-like protein fubi and ribosomal protein S30 precursor	0.315051	0.0875679		Aconitate hydratase, mitochondrial precursor	0.364078	0.255126
39S ribosomal protein L12, mitochondrial precursor	0.309772	0.607766		Isoform 1 of Probable protein BRICK1	0.362422	0.261836
Isoform 1 of UPF0449 protein C19orf25	0.308413	0.137263		Isoform ARPP-19 of cAMP-regulated phosphoprotein 19	0.356515	0.0494723
Coiled-coil domain-containing protein 23	0.308413	0.137263		Seryl-tRNA synthetase, mitochondrial precursor	0.356029	0.191358
Nucleoporin NUP53	0.301035	0.254941		Polymerase delta interacting protein 46	0.348026	0.0183879
Mitochondrial import inner membrane translocase subunit Tim16	0.291676	0.230753		Isoform 1 of KH domain-containing, RNA-binding, signal transduction-associated protein 1	0.343509	0.0519328
Coiled-coil domain-containing protein 72	0.291571	0.0775337		T-complex protein 1 subunit delta	0.33933	0.410179
Transcription factor BTF3 homolog 4	0.285207	0.0604123		Prefoldin subunit 2	0.337405	0.0820255
Barrier-to-autointegration factor	0.284339	0.0483512		Small EDRK-rich factor 2	0.336982	0.0160262
Hornerin	0.283134	0.0122775		Thymosin beta-10	0.332747	0.229501
Signal recognition particle 19 kDa protein	0.281907	0.0220742		Dpy-30-like protein	0.332003	0.0153232
Destrin	0.281502	0.011805		28S ribosomal protein S18a, mitochondrial precursor	0.328443	0.156607
40S ribosomal protein S11	0.281023	0.0048294		Uncharacterized protein SPTAN1	0.32587	0.0142759
Isoform 1 of UPF0485 protein C1orf144	0.280998	0.0158378		Coatomer subunit zeta-1	0.323783	0.462655
Serine hydroxymethyltransferase, mitochondrial precursor	0.277522	0.0394217		Band 4.1-like protein 2	0.317766	0.156128
Histone acetyltransferase MYST2	0.276522	1.19692e-05		Protein ARMET precursor	0.316723	0.0325181
Ribonucleases P/MRP protein subunit POP1	0.273925	0.0310203		Non-histone chromosomal protein HMG-14	0.316383	0.108054
Isoform 1 of Alpha-endosulfine	0.271993	0.0055801		Serpin H1 precursor	0.316147	0.0731248
Superoxide dismutase	0.269194	0.0842708		annexin A2 isoform 1	0.316147	0.0731248
28 kDa heat- and acid-stable phosphoprotein	0.268948	0.0268028		Isoform 3 of Uncharacterized protein C1orf149	0.314175	0.018118
39S ribosomal protein L17, mitochondrial precursor	0.267396	0.0723706		Coiled-coil domain-containing protein 23	0.311408	0.14023
CGG triplet repeat-binding protein 1	0.266211	0.0753578		Nucleoporin NUP53	0.303958	0.259671
Prefoldin subunit 6	0.265352	0.0136668		60S ribosomal protein L12	0.303219	0.125287
60S ribosomal protein L12	0.257161	0.0968129		filamin A, alpha	0.30235	0.00929191
Chromobox protein homolog 3	0.256979	0.292969		Heat shock protein beta-1	0.288705	0.0625902
Ubiquitin-like protein 4A	0.24619	0.0227481		Isoform 1 of U4/U6 small nuclear ribonucleoprotein Prp31	0.288704	0.0249937
Protein	0.239518	0.165501		Isoform 1 of UPF0485 protein C1orf144	0.283726	0.0162292
Mitochondrial import receptor subunit TOM22 homolog	0.237149	0.000561634		Isoform 1 of Far upstream element-binding protein 1	0.280662	0.0570108
Isoform 2 of Sister chromatid cohesion protein PDS5 homolog A	0.235348	0.00100144		Destrin	0.27423	0.0054497
Protein CWC15 homolog	0.231724	0.00566007		ATP synthase-coupling factor 6, mitochondrial precursor	0.273406	0.0054723
Isoform 1 of Protein CDV3 homolog	0.227533	0.00178478		Isoform 4 of Heterogeneous nuclear ribonucleoprotein A/B	0.270877	0.0377468
protein (peptidyl-prolyl cis/trans isomerase) NIMA-interacting, 4	0.226568	0.0143429		39S ribosomal protein L17, mitochondrial precursor	0.269595	0.0732999
Polymerase delta interacting protein 46	0.224555	0.0305328		60S ribosomal protein L10a	0.257334	0.6592
Small EDRK-rich factor 2	0.221918	0.0119012		28 kDa heat- and acid-stable phosphoprotein	0.250828	0.0189527
Isoform 1 of AF4/FMR2 family member 4	0.216473	0.153345		40S ribosomal protein S11	0.249864	0.0193581
Isoform 1 of Uncharacterized protein C9orf80	0.208991	0.0403868		Isoform 1 of Proline-rich protein 6	0.247663	0.0171743
NADH dehydrogenase [ubiquinone] 1 beta subcomplex subunit 6	0.206209	0.000685723		Peptidyl-prolyl cis-trans isomerase H	0.245744	0.0280686
Non-histone chromosomal protein HMG-14	0.205493	0.0119153		protein (peptidyl-prolyl cis/trans isomerase) NIMA-interacting, 4	0.244788	0.0585561
Actin-related protein 2/3 complex subunit 3	0.202457	0.0515204		Isoform 1 of Centrosomal protein of 170 kDa	0.239451	0.000567562
Isoform ARPP-19 of cAMP-regulated phosphoprotein 19	0.202273	0.00397245		Coiled-coil domain-containing protein 124	0.238022	0.0371044
ATP synthase-coupling factor 6, mitochondrial precursor	0.200533	0.00297886		Isoform 2 of Sister chromatid cohesion protein PDS5 homolog A	0.237633	0.00101618
High mobility group protein B3	0.196743	0.466643		Transcription factor BTF3 homolog 4	0.235465	0.0413153
Actin-related protein 2/3 complex subunit 4	0.189234	0.186439		Coiled-coil domain-containing protein 72	0.234247	0.0447166
Protein ARMET precursor	0.187423	0.017608		39S ribosomal protein L12, mitochondrial precursor	0.230325	0.447475
Isoform 1 of Methyl-CpG-binding domain protein 3	0.185213	0.00110229		Heat shock 70 kDa protein 1	0.229868	0.156493
hypothetical protein LOC348262	0.175244	0.137341		CCAAT/enhancer-binding protein gamma	0.22889	0.0106118
28S ribosomal protein S18a, mitochondrial precursor	0.16849	0.0299604		Isoform 1 of AF4/FMR2 family member 4	0.218575	0.155915
CCAAT/enhancer-binding protein gamma	0.167579	0.00114934		Enhancer of yellow 2 homolog	0.207916	0.0200891
Ubiquitin-conjugating enzyme E2 L3	0.16617	0.00784193		Trifunctional enzyme beta subunit, mitochondrial precursor	0.206373	0.0409952
Transcription factor MafG	0.164405	0.00246359		Actin-related protein 2/3 complex subunit 3	0.204423	0.0525348
hypothetical protein	0.158436	0.00384149		U2 small nuclear ribonucleoprotein A'	0.191415	0.00631334
CDNA FLJ31747 fis, clone NT2RI2007377, highly similar to RNA-BINDING PROTEIN EWS	0.149634	0.00362416		Actin-related protein 2/3 complex subunit 4	0.191071	0.189303
hypothetical protein LOC80097	0.136823	0.0464369		Isoform 1 of Methyl-CpG-binding domain protein 3	0.187011	0.00111829
Peptidyl-prolyl cis-trans isomerase H	0.136662	0.00253782		Cofilin-1	0.177368	0.0142561
Small acidic protein	0.132889	0.00751814		hypothetical protein LOC348262	0.176945	0.139447
Isoform 1 of UPF0461 protein C5orf24	0.132178	0.00174069		High mobility group protein HMGI-C	0.176805	0.0515492
Prefoldin subunit 2	0.13195	0.000986359		Small nuclear ribonucleoprotein E	0.172391	0.00196516
Isoform 1 of Sorting nexin-3	0.126326	0.00571934		Serine hydroxymethyltransferase, mitochondrial precursor	0.170655	0.00894146
Isoform 3 of Uncharacterized protein C1orf31	0.125813	0.00596957		Protein	0.162524	0.0844829
Protein S100-A11	0.120016	0.00713946		60S acidic ribosomal protein P2	0.157912	0.0399608
60S acidic ribosomal protein P2	0.107743	0.0208267		CDNA FLJ31747 fis, clone NT2RI2007377, highly similar to RNA-BINDING PROTEIN EWS	0.151087	0.00368402
Isoform 3 of Uncharacterized protein C1orf149	0.104859	0.000782033		zinc finger protein 593	0.150844	0.0233106
Cofilin-1	0.0873404	3.95141e-06		Protein CWC15 homolog	0.140094	0.000175452
Isoform 1 of Serine/arginine repetitive matrix protein 2	0.0797144	0.000718386		hypothetical protein LOC80097	0.138152	0.0471854
High mobility group protein HMGI-C	0.0760676	0.0115289		Parathymosin	0.135868	0.017335
zinc finger protein 593	0.0742792	0.00148444		Protein S100-A11	0.121182	0.00725247
Parathymosin	0.0697	0.00141406		Isoform Non-brain of Clathrin light chain A	0.0607556	0.00679558
Isoform Non-brain of Clathrin light chain A	0.0601714	0.00671223		Isoform 1 of Serine/arginine repetitive matrix protein 2	0.0490184	9.6029e-05
